# Supplementary material for: Reference genotype and exome data from an Australian Aboriginal population for health-based research
Source: Sci Data. 2016 Apr 12;3:160023. doi: 10.1038/sdata.2016.23 (PMC4828942; doi:10.1038/sdata.2016.23)
Supplement: Supplementary file 1 [file sdata201623-isa1.zip]

Archive with 3 entries (3 files):
- i_Investigation.txt
- s_study_Tang.txt
- a_assay_Tang.txt
