# Supplementary material for: Reference genotype and exome data from an Australian Aboriginal population for health-based research
Source: Sci Data. 2016 Apr 12;3:160023. doi: 10.1038/sdata.2016.23 (PMC4828942; doi:10.1038/sdata.2016.23)
Supplement: Supplementary file 1 [file sdata201623-isa1.zip › i_Investigation.txt]

# Investigation File generated for Scientific Data with Investigation File Authoring Tool version 0.1.0 on 22/03/2016 - This metadata file is CC0
ONTOLOGY SOURCE REFERENCE
Term Source Name	NCBITAXON	UBERON	GAZ	NCIT	OBI	ERO
Term Source File	http://data.bioontology.org/ontologies/NCBITAXON	http://data.bioontology.org/ontologies/UBERON	http://data.bioontology.org/ontologies/GAZ	http://data.bioontology.org/ontologies/NCIT	http://data.bioontology.org/ontologies/OBI	http://data.bioontology.org/ontologies/ERO
Term Source Version	2015AA	releases/2014-06-15	$Revision: 1.512 $	16.01d	2014-08-18	2013-08-02
Term Source Description	National Center for Biotechnology Information (NCBI) Organismal Classification	Uber Anatomy Ontology	Gazetteer	National Cancer Institute Thesaurus	Ontology for Biomedical Investigations	Eagle-I Research Resource Ontology
INVESTIGATION
Investigation Identifier
Investigation Title
Investigation Description
Investigation Submission Date
Investigation Public Release Date
INVESTIGATION PUBLICATIONS
Investigation PubMed ID
Investigation Publication DOI
Investigation Publication Author List
Investigation Publication Title
Investigation Publication Status
Investigation Publication Status Term Accession Number
Investigation Publication Status Term Source REF
INVESTIGATION CONTACTS
Investigation Person Last Name
Investigation Person Mid Initials
Investigation Person First Name
Investigation Person Address
Investigation Person Phone
Investigation Person Fax
Investigation Person Email
Investigation Person Affiliation
Investigation Person Roles
Investigation Person Roles Term Accession Number
Investigation Person Roles Term Source REF
STUDY
Study Identifier	10.1038/sdata.2016.23
Study Title	Reference genotype and exome data from an Australian Aboriginal population for health-based research
Study Submission Date	12/11/2015
Study Public Release Date	12/04/2016
Study Description	http://www.nature.com/articles/sdata201623#abstract
Study File Name	s_study_Tang.txt
Comment[Subject Keywords]	//;///;///;//
Comment[Manuscript Licence]	CC BY-4.0
Comment[Experimental Metadata Licence]	CC0
Comment[Supplementary Information File Name]	
Comment[Supplementary Information File Type]	x-zip-compressed
Comment[Supplementary Information File URL]	http://www.nature.com/articles/sdata201623#supplementary-information
Comment[Data Repository]	The European Genome-phenome Archive;The European Genome-phenome Archive;The European Genome-phenome Archive
Comment[Data Record Accession]	EGAD00010000652;EGAS00001001004;EGAS00001001585
Comment[Data Record URI]	https://www.ebi.ac.uk/ega/datasets/EGAD00010000652;https://www.ebi.ac.uk/ega/datasets/EGAS00001001004;https://www.ebi.ac.uk/ega/studies/EGAS00001001585
STUDY DESIGN DESCRIPTORS
Study Design Type	Whole Exome Sequencing	Genetic Population Study	genotyping by array design
Study Design Type Term Accession Number	NCIT:C101295	NCIT:C16160	OBI:0001387
Study Design Type Term Source REF	NCIT	NCIT	OBI
STUDY PUBLICATIONS
Study PubMed ID	""
Study Publication DOI	doi:10.1371/journal.pone.0119333
Study Publication Author List	""
Study Publication Title	""
Study Publication Status	published
Study Publication Status Term Accession Number	
Study Publication Status Term Source REF	
STUDY FACTORS
Study Factor Name
Study Factor Type
Study Factor Type Term Accession Number
Study Factor Type Term Source REF
STUDY ASSAYS
Study Assay Measurement Type	genetic sequence variation analysis
Study Assay Measurement Type Term Accession Number	ERO:0100211
Study Assay Measurement Type Term Source REF	ERO
Study Assay Technology Type	exome sequencing
Study Assay Technology Type Term Accession Number	ERO:0001607
Study Assay Technology Type Term Source REF	ERO
Study Assay Technology Platform	Whole exome sequencing (Illumina TruSeq)
Study Assay File Name	a_assay_Tang.txt
STUDY PROTOCOLS
Study Protocol Name	Study population	Chip Genotyping	Whole exome sequencing	Overlapping with known variants	Variant annotation
Study Protocol Type	population	genotyping by SNP array	exome sequencing	quality control testing design	sequence annotation
Study Protocol Type Term Accession Number	OBI:0000181	OBI:0002031	ERO:0001607	OBI:0001336	OBI:0001944
Study Protocol Type Term Source REF	OBI	OBI	ERO	OBI	OBI
Study Protocol Description					
Study Protocol URI	""	""	""	""	""
Study Protocol Version					
Study Protocol Parameters Name	""	SNP chip; SNP chip manufacturer	sequencing protocol; genome build; aligner; realigner and recalibrator	co-ordinate converter; HapMap build; dbSNP build	annotation tool; RefSeq release
Study Protocol Parameters Name Term Accession Number	""	""	""	""	""
Study Protocol Parameters Name Term Source REF	""	""	""	""	""
Study Protocol Components Name	""	""	""	""	""
Study Protocol Components Type	""	""	""	""	""
Study Protocol Components Type Term Accession Number	""	""	""	""	""
Study Protocol Components Type Term Source REF	""	""	""	""	""
STUDY CONTACTS
Study Person Last Name	Tang	Anderson	Francis	Syn	Jamieson	Lassmann	Blackwell
Study Person First Name	Dave	Denise	Richard W.	Genevieve	Sarra E.	Timo	Jenefer M.
Study Person Mid Initials							
Study Person Email	dave.tang@telethonkids.org.au	""	""	""	""	""	Jenefer.Blackwell@telethonkids.org.au
Study Person Phone							
Study Person Fax							
Study Person Address							
Study Person Affiliation	Telethon Kids Institute, The University of Western Australia, Subiaco, Western Australia 6008, Australia	Telethon Kids Institute, The University of Western Australia, Subiaco, Western Australia 6008, Australia	Telethon Kids Institute, The University of Western Australia, Subiaco, Western Australia 6008, Australia	Telethon Kids Institute, The University of Western Australia, Subiaco, Western Australia 6008, Australia	Telethon Kids Institute, The University of Western Australia, Subiaco, Western Australia 6008, Australia	Telethon Kids Institute, The University of Western Australia, Subiaco, Western Australia 6008, Australia	Telethon Kids Institute, The University of Western Australia, Subiaco, Western Australia 6008, Australia
Study Person Roles							
Study Person Roles Term Accession Number							
Study Person Roles Term Source REF							
Comment[Study Person ORCID]			0000-0003-1580-7934				
Comment[Funder]							
Comment[FundRef ID]							
Comment[Funder Term Source REF]							
Comment[Grant Identifier]							
