# Supplementary material for: Reference genotype and exome data from an Australian Aboriginal population for health-based research
Source: Sci Data. 2016 Apr 12;3:160023. doi: 10.1038/sdata.2016.23 (PMC4828942; doi:10.1038/sdata.2016.23)
Supplement: Supplementary file 1 [file sdata201623-isa1.zip › s_study_Tang.txt]

Source Name	Characteristics[organism]	Term Source REF	Term Accession Number	Characteristics[organism part]	Term Source REF	Term Accession Number	Characteristics[geographical location]	Term Source REF	Term Accession Number	Protocol REF	Comment[number of individuals]	Sample Name	Comment[Sample Data Repository]	Comment[Sample Data Record Accession]	Comment [Sample Data Record URI]
Aboriginal Australian population of Martu ancestry	Homo sapiens	NCBITAXON	NCBITaxon:9606	saliva	UBERON	UBERON:0001836	Western Desert	GAZ	GAZ:00057717	Study population	402	EGAD00010000652	The European Genome-phenome Archive	EGAD00010000652	https://www.ebi.ac.uk/ega/datasets/EGAD00010000652
Aboriginal Australian population of Martu ancestry	Homo sapiens	NCBITAXON	NCBITaxon:9606	saliva	UBERON	UBERON:0001836	Western Desert	GAZ	GAZ:00057717	Study population	2	additional individuals
