# Supplementary material for: Reference genotype and exome data from an Australian Aboriginal population for health-based research
Source: Sci Data. 2016 Apr 12;3:160023. doi: 10.1038/sdata.2016.23 (PMC4828942; doi:10.1038/sdata.2016.23)
Supplement: Supplementary file 1 [file sdata201623-isa1.zip › a_assay_Tang.txt]

Sample Name	Protocol REF	Comment[number of individuals]	Parameter Value[SNP chip]	Parameter Value[SNP chip manufacturer]	Protocol REF	Parameter Value[sequencing protocol]	Parameter Value[genome build]	Parameter Value[aligner]	Parameter Value[realigner and recalibrator]	Assay Name	Raw Data File	Comment[Data Repository]	Comment[Data Record Accession]	Comment [Data Record URI]	Protocol REF	Parameter Value[co-ordinate converter]	Parameter Value[HapMap build]	Parameter Value[dbSNP build]	Protocol REF	Parameter Value[annotation tool]	Parameter Value[RefSeq release]	Derived Data File	Comment[Data Repository]	Comment[Data Record Accession]	Comment [Data Record URI]
EGAD00010000652	Chip Genotyping	70	Omni2.5 BeadChip	Illumina	Whole exome sequencing	Illumina TruSeq	NCBI Build 37 (hg19)	Burrows-Wheeler Aligner (BWA-MEM)	Genome Analysis Toolkit (GATK) version 3.3-0-g37228af	70 individuals	EGAS00001001004	The European Genome-phenome Archive	EGAS00001001004	https://www.ebi.ac.uk/ega/datasets/EGAS00001001004	Overlapping with known variants	BEDTools	HapMap 3.3	dbSNP 137	Variant annotation	ANNOVAR_version 2015Jun16	RefSeq Release 69	EGAS00001001585	The European Genome-phenome Archive	EGAS00001001585	https://www.ebi.ac.uk/ega/studies/EGAS00001001585
additional individuals					Whole exome sequencing	Illumina TruSeq	NCBI Build 37 (hg19)	Burrows-Wheeler Aligner (BWA-MEM)	Genome Analysis Toolkit (GATK) version 3.3-0-g37228af	2 individuals	EGAS00001001004	The European Genome-phenome Archive	EGAS00001001004	https://www.ebi.ac.uk/ega/datasets/EGAS00001001004	Overlapping with known variants	BEDTools	HapMap 3.3	dbSNP 137	Variant annotation	ANNOVAR_version 2015Jun16	RefSeq Release 69	EGAS00001001585	The European Genome-phenome Archive	EGAS00001001585	https://www.ebi.ac.uk/ega/studies/EGAS00001001585
